# Supplementary material for: Influence of Mycorrhiza on C:N:P Stoichiometry in Senesced Leaves
Source: J Fungi (Basel). 2023 May 18;9(5):588. doi: 10.3390/jof9050588 (PMC10220986; doi:10.3390/jof9050588)
Supplement: Supplementary file 1 [file jof-09-00588-s001.zip]

Archive with 2 entries (2 files):
- A Global Dataset of Senesced-leaf traits under different mycorrhizal types.xlsx
- Supplement  table S1.pdf
