# Supplementary material for: Influence of Mycorrhiza on C:N:P Stoichiometry in Senesced Leaves
Source: J Fungi (Basel). 2023 May 18;9(5):588. doi: 10.3390/jof9050588 (PMC10220986; doi:10.3390/jof9050588)
Supplement: Supplementary file 1 [file jof-09-00588-s001.zip › A Global Dataset of Senesced-leaf traits under different mycorrhizal types.xlsx]

## Sheet: the original data 
Species	Mycorrhizal types	leaf shape	Leaf habit	Life form	Biome	MAT	MAP	C	N	P	NP	CN	CP
Abies alba	ECM	C	E	W	Temperate	8.3	2302		12.3
Abies alba	ECM	C	E	W	Temperate	8.3	2302		13.2
Abies alba	ECM	C	E	W	Temperate	8.3	2302		13.6		16.2
Abies alba	ECM	C	E	W	Temperate	7.9	2166		12.3
Abies alba	ECM	C	E	W	Temperate	7.9	2166		13.6		16.2
Abies alba	ECM	C	E	W	Boreal	8.2	591		12.5	1.18	10.6
Abies alba	ECM	C	E	W	Temperate	7.9	2166		13.2
Abies balsamea	ECM	C	E	W	Boreal	3.9	840		9.7		10.8
Abies grandis	ECM	C	E	W	Boreal	9.4	840	524	19.3		27.2	27.2	738
Abies lasiocarpa	ECM	C	E	W	Temperate	6	770		4.7
Abies lasiocarpa	ECM	C	E	W	Temperate	6	770		5
Abies lasiocarpa	ECM	C	E	W	Temperate	6	770		5.1
Abies lasiocarpa	ECM	C	E	W	Temperate	6	770		5.4
Abies lasiocarpa	ECM	C	E	W	Temperate	6	770		5.6
Abies lasiocarpa	ECM	C	E	W	Temperate	6	770		6.2
Abies lasiocarpa	ECM	C	E	W	Temperate	6	770		6.3
Abies lasiocarpa	ECM	C	E	W	Temperate	6	770		6.6
Abies lasiocarpa	ECM	C	E	W	Temperate	6	770		6.7
Abies lasiocarpa	ECM	C	E	W	Temperate	6	770		6.7
Abies procera	ECM	C	E	W	Tropical	25	1100		15.5
Abies sachalinensis	ECM	C	E	W	Temperate	2.4	1339		7.3
Acer mono	AM	B	D	W	Temperate	10	2495		8.1		20.3
Acer mono	AM	B	D	W	Temperate	10	2495		8.1
Acer monspessulanum	AM	B	D	W	Temperate	13.5	900	504	7.4			68.1
Acer pensylvanicum	AM	B	D	W	Temperate	9.3	1088.4		4.7		6.7
Acer platanoides	AM+ECM	B	D	W	Boreal	10.3	1158.3		20.7
Acer platanoides	AM+ECM	B	D	W	Boreal	8.2	591		6.5	1.29	5
Acer pseudo-platanus	AM+ECM	B	D	W	Boreal	8.2	591		9.4	1.16	8.1
Acer rubrum	AM	B	D	W	Boreal	10.3	1158.3		11
Acer rubrum	AM	B	D	W	Boreal	3.9	840		7.6		10.9
Acer rubrum	AM	B	D	W	Boreal	6	1110		10	1.7	5.9
Acer rubrum	AM	B	D	W	Temperate	15	1170		11.3		16.1
Acer rubrum	AM	B	D	W	Temperate	15.5	1140		7.4		19.5
Acer rubrum	AM	B	D	W	Temperate	10	1150		7		10.8
Acer rubrum	AM	B	D	W	Temperate	9.3	1088.4		6.1		8.7
Acer rubrum	AM	B	D	W	Temperate	9.6	1120		8.2
Acer saccharum	AM	B	D	W	Boreal	8.4	1444		9.1		19.9
Acer saccharum	AM	B	D	W	Boreal	7.6	799		7.9
Acer saccharum	AM	B	D	W	Boreal	3.9	840		9.4
Acer saccharum	AM	B	D	W	Boreal	6	660		4.5	1.65	2.7
Acer saccharum	AM	B	D	W	Boreal	4.3	1530		8
Acer saccharum	AM	B	D	W	Boreal	7.6	800		8.4
Acer saccharum	AM	B	D	W	Boreal	7.6	800		9.3		9.9
Acer saccharum	AM	B	D	W	Boreal	7.6	800		10.1
Acer saccharum	AM	B	D	W	Boreal	7.6	800		10.1
Acer saccharum	AM	B	D	W	Boreal	7.6	800		11	1.3	8.5
Acer saccharum	AM	B	D	W	Temperate	9.3	1088.4		8.5	1.9	4.5
Acer saccharum	AM	B	D	W	Temperate	8.4	1158.2		5.4
Acer saccharum	AM	B	D	W	Temperate	8	953		8.3
Acer saccharum	AM	B	D	W	Temperate	4.3	1530		10.5
Acer truncatum	AM	B	D	W	Temperate	11.8	700	465	6.1		20.3	76.2	1550
Adina cordifolia	AM	B	D	W	Tropical	26.5	1055	464	13.6			34.1
Aegle marmelos	AM	B	D	W	Tropical	26	1100	353
Aesculus hippocastanum	AM	B	D	W	Temperate	13.5	900	504	9.5			53.1
Aesculus turbinata	AM	B	D	W	Temperate	10	2495		10.8		23
Aesculus turbinata	AM	B	D	W	Temperate	10	2495		10.8
Agropyron repens	AM	B	D	G	Boreal	6	660	454	13			34.9
Agropyron repens	AM	B	D	G	grassland	6	660		8.7
Agrostis capillaris	AM	B	D	G	Boreal	9.4	840	411	14.4		15.5	28.5	442
Agrostis scabra	AM	B	D	G	grassland	6	660		10.1
Ailanthus triphysa	AM	B	D	W	Tropical	27	2518		28.5
Akebia trifoliata	AM	B	D	W	Tropical	20.5	1379		11.2		22
Allium bidentatum	AM	B	D	F	grassland	1.6	385	482	5		11.9	96.4	1147
Allium tricoccum	AM	B	D	F	Boreal	7	790		14.8
Amomyrtus luma	ECM	B	E	W	Temperate	11.5	2445		10.1
Amomyrtus luma	ECM	B	E	W	Temperate	10	550	510	10.6			48.1
Andropogon gerardii	AM	B	D	G	Boreal	6	660	471	7			67.3
Andropogon gerardii	AM	B	D	G	grassland	6	660		3.3
Angelica sylvestris	AM	B	D	F	Temperate	9.8	780	443	14.3		20.6	31	637
Annona squamosa	AM	B	E	W	Tropical	26	1100	415	16.5			25.2
Anogeissus latifolia	AM	B	D	W	Tropical	26.5	1055	437	10.6		15.1	41.2	624
Anthocephalus cadamba	AM	B	E	W	Tropical	26	1100	497	8.7			57.1
Anthocephalus chinensis	AM	B	E	W	Tropical	23	3807		10.9
Anthoxanthum odoratum	AM	B	D	G	Boreal	9	732		12	1.36	8.8
Anthoxanthum odoratum	AM	B	D	G	Boreal	9	732		12.2	1.47	8.3
Araucaria cunninghamii	AM	C	E	W	Tropical	20	3805		18.4		71.8
Araucaria cunninghamii	AM	C	E	W	Tropical	20	2256		19.3		33.4
Artemisia tridentata	AM	B	D	W	grassland	9.5	725	483	9			53.7
Artemisia tridentata	AM	B	D	W	grassland	9.5	725	464	10			46.4
Artemisia tridentata	AM	B	D	W	grassland	9.5	725	495	9			55
Arthrocnemum perenne	AM	B	D	F	grassland	16.3	700		9.5
Artocarpus heterophyllus	AM	B	E	W	Tropical	27	2518		21.5
Artocarpus heterophyllus	AM	B	E	W	Tropical	26	1100	376	10.8			34.8
Arundo donax	AM	B	D	G	Temperate	13.5	900	529	11.3			46.8
Atriplex lampa	AM	B	E	W	grassland	13.4	235.9	338	8.8			38.5
Atriplex lampa	AM	B	E	W	grassland	13.7	188	359	8.9			40.5
Austrocedrus chilensis	AM	C	E	W	Temperate	14	540	525	10.2			51.5
Austrocedrus chilensis	AM	C	E	W	Temperate	14	1000	535	10.2			52.5
Austrocedrus chilensis	AM	C	E	W	Temperate	14	1100	540	10.2			52.9
Austrocedrus chilensis	AM	C	E	W	Temperate	14	1400	520	11			47.3
Austrocedrus chilensis	AM	C	E	W	Temperate	8.3	1100		4.8
Azadirachta indica	AM	B	D	W	Tropical	26	1100	434	13.2			32.9
Bambusa bambos	AM	B	D	W	Tropical	26	1100	315					629
Bartsia alpina	AM	B	D	F	Boreal	-0.5	323	434					520
Betula alleghaniensis	ECM	B	D	W	Temperate	4.9	1400	481	12.1			39.8
Betula alleghaniensis	ECM	B	D	W	Boreal	3.9	840			1.3
Betula alleghaniensis	ECM	B	D	W	Temperate	9.3	1088.4		9	2.2	4.1
Betula alleghaniensis	ECM	B	D	W	Boreal	4.3	1530		12.5
Betula ermanii	AM+ECM	B	D	W	Temperate	4.1	1045	467	14.5			32.2
Betula grossa	ECM	B	D	W	Temperate	10	2495		12.4
Betula grossa	ECM	B	D	W	Temperate	10	2495		12.4		14.8
Betula lenta	ECM	B	D	W	Boreal	8.4	1444		14.2		28.9
Betula lenta	ECM	B	D	W	Temperate	9.6	1120		11.8
Betula nana	ECM	B	D	W	Boreal	-0.8	320	526	9.4			56
Betula nana	ECM	B	D	W	Boreal	-0.5	323	505
Betula nana	ECM	B	D	W	Boreal	-1	700		5.5
Betula nana	ECM	B	D	W	Boreal	-7	300	493
Betula nana	ECM	B	D	W	Boreal	2.5	300	518
Betula nana	ECM	B	D	W	Boreal	-0.8	334	552	7.4			74.6
Betula nana	ECM	B	D	W	Boreal	-0.5	320		6
Betula papyrifera	ECM	B	D	W	Boreal	10	483		7
Betula papyrifera	ECM	B	D	W	Temperate	6	483	491	7	2.5	2.8	70.2	196
Betula pendula	ECM	B	D	W	Boreal	3.8	609		7.7
Betula pendula	ECM	B	D	W	Boreal	3.8	609		7.6
Betula pendula	ECM	B	D	W	Boreal	8.2	591		12.6	1.61	7.8
Betula pendula	ECM	B	D	W	Boreal	9.4	840	524	14.1		22	37.1	818
Betula pendula	ECM	B	D	W	Temperate	4.4	650		8.7		18
Betula pendula	ECM	B	D	W	Temperate	4.4	650		10.7		13.7
Betula pendula	ECM	B	D	W	grassland	6.1	661	536	7.4			72.4
Betula populifolia	ECM	B	D	W	Temperate	9.3	1088.4		11.2	1.7	6.6
Betula pubescens	ECM	B	D	W	Boreal	3.8	720		7.7	1.05	7.3
Betula pubescens	ECM	B	D	W	Boreal	3.8	720		7.7	1.05	7.3
Betula pubescens	ECM	B	D	W	Boreal	3.8	720		7.7	1.05	7.3
Betula pubescens	ECM	B	D	W	Boreal	7.1	716	522	10.2			51.2
Bistorta vivipara	AM	B	D	F	Boreal	-0.5	323	472					1272
Bombax ceiba	AM	B	D	W	Tropical	26	1100	442	10			44.2
Bouteloua gracilis	AM	B	D	G	Boreal	6	660	384	10			38.4
Bouteloua gracilis	AM	B	D	G	grassland	8	152			1.5
Bridelia retusa	AM	B	D	W	Tropical	28	2680		14		28
Bridelia retusa	AM	B	D	W	Tropical	26.5	1055	452	13.9			32.5
Bromus pictus	AM	B	D	G	grassland	8	170		5.2		8.7
Bromus pictus	AM	B	D	G	grassland	8	152			2.6
Brosimum lactescens	AM	B	E	W	Tropical	20	1800		13		28.6
Buchanania lanzan	AM	B	D	W	Tropical	26.5	1055	406	14.4		20.6	28.2	580
Buchloe dactyloides	AM	B	D	G	grassland	8	152			1.2
Calamagrostis canescens	AM	B	D	G	Temperate	9.8	780	474	7.9		15.5	60	927
Calamagrostis epigejos	AM	B	D	G	grassland	10	1000	445
Calophyllum polyanthum	AM	B	E	W	Tropical	20.5	1379		16		34
Caltha palustris	AM	B	D	F	Temperate	9.8	780	463					504
Carapa guianensis	AM	B	E	W	Tropical	26	1900		10.9
Carex curvula	AM	B	D	G	grassland	1.6	2470	480
Carex flacca	AM	B	D	G	Boreal	7.9	1144		4.3
Carex flacca	AM	B	D	G	Boreal	9.4	1144		4.7		27.6
Carex flacca	AM	B	D	G	grassland	4.7	1446	471	9.2			51.2
Carex flava	AM	B	D	G	Boreal	7.9	1144		6.7
Carex flava	AM	B	D	G	Boreal	9.4	1144		6.9		26.5
Carex lasiocarpa	AM	B	D	G	Boreal	7.1	716	460	6.7		11.2	68.7	767
Carex lasiocarpa	AM	B	D	G	Boreal	10.1	1026	490	7.6		44.7	64.5	2884
Carex lasiocarpa	AM	B	D	G	Boreal	-0.8	299		6
Carex nigra	AM	B	D	G	Boreal	10.1	1026	481	7.4		26.4	65	1718
Carex panicea	AM	B	D	G	Boreal	7.9	1144		4.4
Carex panicea	AM	B	D	G	Boreal	9.4	1144		4.6
Careya arborea	AM	B	D	W	Tropical	27	2338		10.7		21.4
Carpinus betulus	ECM	B	D	W	Temperate	8.1	502		12.2
Carpinus betulus	ECM	B	D	W	Boreal	8.2	591		11	1.85	5.9
Carpinus laxiflora	ECM	B	D	W	Temperate	10	2495		10.3		17.5
Carpinus laxiflora	ECM	B	D	W	Temperate	10	2495		10.3
Carpinus viminea	AM+ECM	B	D	W	Temperate	16.2	1374.7		15.1		17
Caryocar glabrum	AM	B	D	W	Tropical	26	3565		16.8
Castanea crenata	ECM	B	D	W	Temperate	10	2495		10.5		13.5
Castanea crenata	ECM	B	D	W	Temperate	10	2495		10.5
Castanea dentata	ECM	B	D	W	Temperate	9.3	1088.4		7.9		9.9
Castanea mollissima	ECM	B	D	W	Temperate	16.2	1374.7		15.4		45.5
Castanea sativa	ECM	B	D	W	Temperate	9.1	2160	505	12.5			40.4
Castanea sativa	ECM	B	D	W	Temperate	11.5	950		11.6		17.1
Castanea sativa	ECM	B	D	W	Temperate	11.5	950		12.6		13.4
Castanea sativa	ECM	B	D	W	Temperate	11.5	950		13.8	1.09	12.7
Castanea sativa	ECM	B	D	W	Temperate	11.5	950		14.3		16.2
Castanea sativa	ECM	B	D	W	Temperate	11.5	950		15.4		17.2
Castanea sativa	ECM	B	D	W	Temperate	15	689.4	513	13.5			38
Castanea sativa	ECM	B	D	W	Temperate	10.5	1000		10.1
Castanea sativa	ECM	B	D	W	Temperate	10.5	1000	470	11		12.2	42.7	522
Castanea sativa	ECM	B	D	W	Temperate	10.5	1000	471	11.4		14.3	41.3	589
Castanea sativa	ECM	B	D	W	Temperate	10.5	1000	475	12.3		24.6	38.6	950
Castanea sativa	ECM	B	D	W	Temperate	13.5	900	547	8.5			64.4
Castanopsis carlesii	AM+ECM	B	E	W	Tropical	19.4	1731		16.4		37.9
Castanopsis fabri	ECM	B	E	W	Tropical	19.4	1731		15.5		27
Castanopsis fargesii	ECM	B	E	W	Temperate	16.2	1374.7		13.1		31.3
Castanopsis kawakamii	ECM	B	E	W	Tropical	19.5	1560		15.2		62.2
Castanopsis kawakamii	ECM	B	E	W	Tropical	19.1	1749		7.5		11.9
Castanopsis kawakamii	ECM	B	E	W	Tropical	19.1	1749		7.6		12.3
Castanopsis sclerophylla	ECM	B	E	W	Temperate	16.2	1374.7		8.6		18.2
Castanopsis sieboldii	AM+ECM	B	E	W	Tropical	22.3	2827		10.6		42.4
Castanopsis sieboldii	AM+ECM	B	E	W	Tropical	21.8	2680		9.3		40.4
Castanopsis sieboldii	AM+ECM	B	E	W	Tropical	21.8	2680	516	9.3		40.4	55.5	2243
Castanopsis wattii	ECM	B	E	W	Tropical	11.3	2500	422	13	1.01	12.9	32.5	418
Cecropia insignis	AM	B	D	W	Tropical	27	2600		15
Cecropia peltata	AM	B	D	W	Tropical	27	2600	434	13.5			32.1
Cecropia schreberiana	AM	B	D	W	Tropical	23	3700	428
Cecropia schreberiana	AM	B	D	W	Tropical	24	3500	495					2358
Cedrus deodara	ECM	C	E	W	Tropical	14.6	2822		9.3
Chamaecyparis thyoides	AM	C	E	W	Temperate	15	1170		12.2		15.3
Chamerion angustifolium	AM	B	D	F	Temperate	9.8	780	494	10.9		14.7	45.3	664
Chilopsis linearis	AM	B	D	W	Temperate	14.4	271.7		8		12.3
Cinnamomum chekiangense	AM	B	E	W	Tropical	19.4	1731		15.3		28.7
Cirsium arvense	AM	B	D	F	Boreal	9.4	840	474	14.2	1.26	11.3	33.4	376
Cirsium dissectum	AM	B	D	F	Boreal	10.1	1026	412	11.1		16.3	37.1	606
Cirsium palustre	AM	B	D	F	Temperate	9.8	780	403	10		12.7	40.3	510
Cistus albidus	AM	B	E	W	Temperate	13.5	900	517	6.4			80.8
Cistus incanus	ECM	B	E	W	Temperate	18.6	680		10.1		14.9
Cistus laurifolius	ECM	B	E	W	Temperate	11	700	580	4			145
Cistus monspeliensis	AM+ECM	B	E	W	Temperate	13.5	900	526	7.7			68.3
Cordia alliodora	AM	B	D	W	Tropical	24.9	798		9.8
Cornus alba	AM	B	D	W	Boreal	3.6	421.2		7.8
Cornus alternifolia	AM	B	D	W	Temperate	9.3	1088.4		6.5	1.2	5.4
Cornus canadensis	AM	B	D	F	Temperate	5.4	2730		9.8
Cornus florida	AM	B	D	W	Boreal	10.3	1158.3		7.3
Cornus florida	AM	B	D	W	Temperate	15.5	1140		9.6		17.1
Cornus kousa	AM	B	D	W	Temperate	16.2	1374.7		19.4		19.6
Cornus stolonifera	AM	B	D	W	Temperate	6.9	222.4	440	10			44
Corylus avellana	ECM	B	D	W	Temperate	4.4	650		12.7		16.7
Cotinus coggygria	AM	B	D	W	Temperate	11.8	700	465	5.7			81.6
Crataegus azarolus	AM	B	D	W	Temperate	13.5	900	516	8.3			62.2
Crescentia cujete	AM	B	E	W	Tropical	26	1100	400	10.5			38.1
Cunninghamia lanceolata	AM	C	E	W	Temperate	16.8	1300		9.2
Cunninghamia lanceolata	AM	C	E	W	Tropical	19.2	1259		10.5		13.8
Cunninghamia lanceolata	AM	C	E	W	Tropical	19.1	1749		6.8		18.4
Cunninghamia lanceolata	AM	C	E	W	Tropical	19.4	1731		15.1		29.2
Cupressus torulosa	AM	C	E	W	Tropical	14.6	2822		8.3
Cyclobalanopsis glauca	AM+ECM	B	E	W	Temperate	16.2	1374.7		9.2		18.8
Cyclobalanopsis glauca	AM+ECM	B	E	W	Tropical	16.9	1502		18.1
Cyclobalanopsis gracilis	ECM	B	E	W	Temperate	16.2	1374.7		10.7		27.6
Cyclobalanopsis myrsinaefolia	ECM	B	E	W	Temperate	16.2	1374.7		12.9		21.7
Dacryodes excelsa	AM	B	E	W	Tropical	23	3700	434
Dacryodes excelsa	AM	B	E	W	Tropical	22	3720	425	11.5		27.4	37	1012
Dactylis glomerata	AM	B	D	F	grassland	6.1	661	466	9.1			51.2
Daphniphyllum glaucescens	AM	B	E	W	Tropical	21.8	2680	497	12.7		40.8	39.3	1603
Delphinium nuttallianum	AM	B	D	F	grassland	9.5	725	385
Delphinium nuttallianum	AM	B	D	F	grassland	9.5	725	419
Delphinium nuttallianum	AM	B	D	F	grassland	9.5	725	442
Deschampsia flexuosa	AM	B	D	G	Boreal	2.5	300	456
Dichostemma glaucescens	AM	B	E	W	Tropical	26	5060		15.7
Diospyros gabunensis	AM	B	D	W	Tropical	26	5060		17.2
Diospyros iturensis	AM	B	D	W	Tropical	26	5060		16.1
Diospyros melanoxylon	AM	B	D	W	Tropical	26.5	1055	460	11.3			40.7
Distylium racemosum	AM	B	E	W	Tropical	21.8	2680	518	13.8		98.6	37.5	3700
Drimys winteri	AM	B	E	W	Temperate	11.5	2445		8.7
Drimys winteri	AM	B	E	W	Temperate	10	550	627	8.7			72.1
Dryas integrifolia	ECM	B	E	W	Boreal	-7	300		4.5
Elaeocarpus japonicus	AM+ECM	B	E	W	Temperate	16.2	1374.7		7.2		31.4
Elaeocarpus sylvestris	AM+ECM	B	E	W	Tropical	20.5	1379		9.6		20.4
Elettaria cardamomum	AM	B	D	F	Tropical	27	2600	445	8.2			54.3
Emblica officinalis	AM	B	D	W	Tropical	27	2518		23.6
Embothrium coccineum	AM	B	E	W	Temperate	11.5	2445		17.4
Engelhardtia roxburghiana	ECM	B	E	W	Tropical	20.5	1379		20.8		35.3
Epilobium palustre	AM	B	D	F	Boreal	7.1	716	515	13.4		22.1	38.4	850
Eriophorum angustifolium	AM	B	D	G	Boreal	7.1	716	479	5.5			87.1
Eriophorum angustifolium	AM	B	D	G	Boreal	9	732		8.6		16.5
Eriophorum angustifolium	AM	B	D	G	Boreal	9	732		6.9		20.3
Eriophorum angustifolium	AM	B	D	G	Boreal	10.1	1026	478	8.8		22.6	54.3	1225
Eriophorum vaginatum	AM	B	D	G	Boreal	-0.8	320	491	5.4			91
Eriophorum vaginatum	AM	B	D	G	Boreal	-0.5	323	472	4.8			98.3
Eriophorum vaginatum	AM	B	D	G	Boreal	-7	300	448	6.4			70
Erythronium grandiflorum	AM	B	D	F	grassland	9.5	725	393	9			43.7
Erythronium grandiflorum	AM	B	D	F	grassland	9.5	725	393	10			39.3
Erythronium grandiflorum	AM	B	D	F	grassland	9.5	725	404	17			23.8
Eucalyptus camaldulensis	AM+ECM	B	E	W	Tropical	29	2000		11.2
Eucalyptus camaldulensis	AM+ECM	B	E	W	Temperate	15	363		9.1		16.9
Eucalyptus camaldulensis	AM+ECM	B	E	W	Temperate	15	363		10		18.2
Eucalyptus camaldulensis	AM+ECM	B	E	W	Temperate	15	363		10.9		12.5
Eucalyptus camaldulensis	AM+ECM	B	E	W	Temperate	13.5	900	546	5.3			103
Eucalyptus delegatensis	AM	B	E	W	Temperate	12.8	1150		5.8
Eucalyptus delegatensis	AM	B	E	W	Temperate	12.8	1150		5.8
Eucalyptus diversicolor	ECM	B	E	W	Temperate	15	1255		7.8		31.2
Eucalyptus diversicolor	ECM	B	E	W	Temperate	14	1055		5
Eucalyptus dives	AM	B	E	W	Temperate	12.8	1150		5.7
Eucalyptus dives	AM	B	E	W	Temperate	12.8	1150		5.7
Eucalyptus globulus	AM+ECM	B	E	W	Temperate	14	1009		5		24.1
Eucalyptus globulus	AM+ECM	B	E	W	Temperate	14	1009	392	6.7		25.6	58.8	1506
Eucalyptus globulus	AM+ECM	B	E	W	Tropical	26	1100	490
Eucalyptus globulus	AM+ECM	B	E	W	Temperate	15.5	789	537	10.4		32.5	51.6	1678
Eucalyptus globulus	AM+ECM	B	E	W	Temperate	14.4	1153		21.1
Eucalyptus regnans	ECM	B	E	W	Temperate	11	1300		6.7		24.2
Eucalyptus regnans	ECM	B	E	W	Temperate	11	1300		7.3		28.8
Eucalyptus regnans	ECM	B	E	W	Temperate	11	1300		7.4		29.6
Eucalyptus regnans	ECM	B	E	W	Temperate	11	1300		7.9		25.3
Eucalyptus regnans	ECM	B	E	W	Temperate	11	1300		7.9		26.1
Eucalyptus regnans	ECM	B	E	W	Temperate	11	1300		8.3		26.5
Eucalyptus regnans	ECM	B	E	W	Temperate	11	1300		8.8		23.1
Eucalyptus robusta	AM+ECM	B	E	W	Tropical	25	1600	449	7.9		38.2	56.8	2169
Eucalyptus robusta	AM+ECM	B	E	W	Tropical	25	1100		8.5
Eucalyptus saligna	AM+ECM	B	E	W	Tropical	21	4000		20.4		43.7
Fagus crenata	ECM	B	D	W	Temperate	4.6	1650		8.5
Fagus crenata	ECM	B	D	W	Temperate	4.8	1300		8.3
Fagus crenata	ECM	B	D	W	Temperate	5.1	1296		10.8
Fagus crenata	ECM	B	D	W	Temperate	4.5	1457		11.9
Fagus crenata	ECM	B	D	W	Temperate	5	1400		12.4
Fagus crenata	ECM	B	D	W	Temperate	5.3	1491		13.7
Fagus crenata	ECM	B	D	W	Temperate	5.5	1649		14.4
Fagus crenata	ECM	B	D	W	Temperate	5.9	1367		16.4
Fagus crenata	ECM	B	D	W	Temperate	10	2495		9.8		24.5
Fagus crenata	ECM	B	D	W	Temperate	10	2495		9.8
Fagus grandifolia	ECM	B	D	W	Temperate	8.3	2302		9.8	1.1	8.9
Fagus grandifolia	ECM	B	D	W	Temperate	8.3	2302		10.5
Fagus grandifolia	ECM	B	D	W	Temperate	8.3	2302		16.8	1.01	16.6
Fagus grandifolia	ECM	B	D	W	Temperate	8.3	2302		16.8	1.01	16.6
Fagus grandifolia	ECM	B	D	W	Temperate	4.9	1400	469	7.4			63.4
Fagus grandifolia	ECM	B	D	W	Temperate	9.3	1088.4		9.5	1.1	8.6
Fagus grandifolia	ECM	B	D	W	Boreal	4.3	1530		10
Fagus grandifolia	ECM	B	D	W	Temperate	4.3	1530		13.5
Fagus silvatica	ECM	B	D	W	Temperate	14	1140		9.8	1.54	6.3
Fagus silvatica	ECM	B	D	W	Temperate	14	1140		10		10.1
Fagus sylvatica	ECM	B	D	W	Temperate	7.9	2166		9.8
Fagus sylvatica	ECM	B	D	W	Temperate	7.9	2166		10.5
Fagus sylvatica	ECM	B	D	W	Temperate	7.9	2166		16.8
Fagus sylvatica	ECM	B	D	W	Temperate	7.9	2166		9.8	1.1	8.9
Fagus sylvatica	ECM	B	D	W	Temperate	7.9	2166		10.5
Fagus sylvatica	ECM	B	D	W	Temperate	7.9	2166		16.8	1.01	16.6
Fagus sylvatica	ECM	B	D	W	Temperate	7.9	2166		16.8	1.01	16.6
Fagus sylvatica	ECM	B	D	W	Temperate	8	1533	495	9.3			53.2
Fagus sylvatica	ECM	B	D	W	Temperate	6	1539	497	11			45.2
Fagus sylvatica	ECM	B	D	W	Boreal	8.2	591		8.4	1.41	6
Fagus sylvatica	ECM	B	D	W	Boreal	9.4	840	507	8.1		15	62.6	940
Fagus sylvatica	ECM	B	D	W	Temperate	8.7	1124	440	6.1			72.1
Fagus sylvatica	ECM	B	D	W	Temperate	8.5	800		15.5		22.1
Fagus sylvatica	ECM	B	D	W	Temperate	12.4	895	532	7.9			67.3
Fagus sylvatica	ECM	B	D	W	Temperate	10.5	1000	450	10.1	1.5	6.7	44.6	300
Fagus sylvatica	ECM	B	D	W	Temperate	10.5	1000	444	11.4	1.7	6.7	38.9	261
Fagus sylvatica	ECM	B	D	W	Temperate	10.5	1000	461	12.3		15.4	37.5	576
Fagus sylvatica	ECM	B	D	W	Temperate	10.5	1000	446	13.5		22.5	33	743
Fagus sylvatica	ECM	B	D	W	Temperate	7.5	890		10		22.2
Fagus sylvatica	ECM	B	D	W	Temperate	8.4	614		11.7	1.19	9.8
Fagus sylvatica	ECM	B	D	W	Temperate	7.6	614		12.7	2.36	5.4
Fagus sylvatica	ECM	B	D	W	Temperate	13.5	900	538	9.5			56.6
Fallugia paradoxa	AM	B	E	W	Temperate	14.4	271.7		10	1.1	9.1
Festuca rubra	AM+ECM	B	D	G	Boreal	9.4	840	455	7	1.84	3.8	65	247
Festuca thurberi	AM	B	D	G	grassland	9.5	725	402	9			44.7
Festuca thurberi	AM	B	D	G	grassland	9.5	725	402	9			44.7
Festuca thurberi	AM	B	D	G	grassland	9.5	725	412	9			45.8
Festuca thurberi	AM	B	D	G	grassland	9.5	725	412	9			45.8
Festuca thurberi	AM	B	D	G	grassland	9.5	725	433	10			43.3
Festuca thurberi	AM	B	D	G	grassland	9.5	725	433	10			43.3
Ficus benghalensis	AM	B	E	W	Tropical	26	1100	385					770
Ficus carica	AM	B	D	W	Tropical	26	1100	341	17.8			19.1
Ficus carica	AM	B	D	W	Temperate	13.5	900	471	12.4			38
Ficus racemosa	AM	B	E	W	Tropical	26.5	1055	337	8.9			37.9
Ficus religiosa	AM	B	D	W	Tropical	26	1100	322	8.6		12.3	37.4	460
Filipendula ulmaria	AM	B	D	F	Boreal	7.1	716	434	17.4			24.9
Fitzroya cupressoides	AM	C	E	W	Temperate	10	550	624	5.5			113.4
Flindersia brayleyana	AM	B	E	W	Tropical	20	3805		21.9
Flourensia cernua	AM	B	D	W	Temperate	14.4	271.7		10.5	1.1	9.5
Fokienia hodginsii	AM	C	E	W	Tropical	19.1	1749		10.6		13.1
Fraxinus americana	AM	B	D	W	Boreal	7.6	800		10	2.1	4.8
Fraxinus americana	AM	B	D	W	Temperate	9.3	1088.4		11	1.7	6.5
Fraxinus angustifolia	AM	B	D	W	Temperate	16.2	1600		9.3		17.4
Fraxinus angustifolia	AM	B	D	W	Temperate	16.2	1600		9.3		17.4
Fraxinus excelsior	AM+ECM	B	D	W	Temperate	4.4	650			1.02
Fraxinus excelsior	AM+ECM	B	D	W	Temperate	13.5	900	509	10.8			47.1
Fraxinus nigra	AM	B	D	W	Boreal	3.9	840			2
Fraxinus ornus	AM	B	D	W	Temperate	14	700		16.4		20.5
Fraxinus pennsylvanica	AM	B	D	W	Temperate	10	1134		10.7
Fraxinus uhdei	AM	B	D	W	Tropical	15.1	2200		11.5
Galium boreale	AM	B	D	F	grassland	6.1	661	488	12.5			39
Gardenia jasminoides	AM+ECM	B	E	W	Tropical	26	1100	407	8.7			46.8
Ginkgo biloba	AM	B	D	W	Temperate	11.8	700	422	12.9			32.7
Guarea guidonia	AM	B	E	W	Tropical	23	3700	476	12.3			38.7
Halimione portulacoides	AM	B	D	F	grassland	16.3	700		8
Hamelia patens	AM	B	E	W	Tropical	26	1100	422	16.6			25.4
Hardwickia binata	AM	B	D	W	Tropical	26.5	1055	446					1116
Helicia cochinchinensis	AM	B	E	W	Temperate	16.2	1374.7		10.1		21.3
Hibiscus rosa-sinensis	AM	B	E	W	Tropical	26	1100	374	8.8			42.5
Hieracium pilosella	AM	B	D	F	grassland	5	550		6.4
Hieronyma alchorneoides	AM	B	E	W	Tropical	24	4000		14
Hilaria jamesii	AM	B	D	G	grassland	8	152			2.2
Holcus lanatus	AM	B	D	G	Boreal	9.4	840	433	13.6	1.81	7.5	31.8	239
Holoptelea integrifolia	AM	B	D	W	Tropical	26	1100	357	19			18.8
Hovenia acerba	AM+ECM	B	D	W	Tropical	20.5	1379		16.2		23.8
Hydrocotyle vulgaris	AM	B	D	F	Temperate	9.8	780	377	10.3		18	36.6	657
Hypericum perforatum	AM	B	D	W	Boreal	9.4	840	497	18.5	2.27	8.1	26.9	219
Hypodaphnis zenkeri	AM	B	E	W	Tropical	26	5060		23.2
Ilex latifolia	AM	B	E	W	Temperate	16.2	1374.7		8.1		18.7
Ilex verticillata	AM	B	E	W	Temperate	9.3	1088.4		15.5		17.2
Iris pseudacorus	AM	B	D	F	Boreal	7.1	716	438	8.4			52.2
Ixora coccinea	AM	B	E	W	Tropical	26	1100	466	9.4			49.6
Juglans regia	AM+ECM	B	D	W	Temperate	13.5	900	476	13.1			36.3
Juncus roemerianus	AM	B	E	G	Tropical	20.5	1250	396	11.6			34.1
Juniperus communis	AM+ECM	C	E	W	Boreal	-0.5	323	523
Juniperus oxycedrus	AM	C	E	W	Temperate	17.6	1001.7		7		17.5
Juniperus oxycedrus	AM	C	E	W	Temperate	17.6	1001.7		7.4		18.5
Kandelia candel	AM	B	E	W	Tropical	22	2100	413
Kigelia pinnata	AM	B	D	W	Tropical	26	1100	320
Klaineanthus gaboniae	AM	B	E	W	Tropical	26	5060		16.2
Koeleria cristata	AM	B	D	G	Boreal	6	660	432	12			36
Lagerstroemia speciosa	AM	B	D	W	Tropical	26	1100	422	11.4			37
Laguncularia racemosa	AM	B	E	W	Tropical	18	2236		6
Laguncularia racemosa	AM	B	E	W	Tropical	18	2236		6.5
Laguncularia racemosa	AM	B	E	W	Tropical	18	2236		7
Lannea coromandelica	AM	B	D	W	Tropical	26.5	1055	440	12.2			36.1
Larix decidua	ECM	C	D	W	Boreal	6	780		10.7
Larix decidua	ECM	C	D	W	Boreal	8.2	591		8.7	1.39	6.3
Larix decidua Miller	ECM	C	D	W	Temperate	13.5	900	554
Larrea divaricata	AM	B	E	W	grassland	13.7	188	449	10.9			41.4
Larrea divaricata	AM	B	E	W	grassland	13.4	235.9	431
Licania heteromorpha	AM	B	E	W	Tropical	26	3565		12.3		22.8
Lindera glauca	AM	B	D	W	Temperate	16.2	1374.7		16.3		18.7
Lindera reflexa	AM	B	D	W	Temperate	16.2	1374.7		14.4		20.9
Liquidambar styraciflua	AM	B	D	W	Temperate	15.5	1140		7.1		13.4
Liriodendron tulipifera	AM	B	D	W	Boreal	8.4	1444		15		16.4
Liriodendron tulipifera	AM	B	D	W	Temperate	8.4	1158.2		7
Litchi chinensis	AM	B	E	W	Tropical	26	1100	459	8.6			53.3
Lithocarpus glaber	AM+ECM	B	E	W	Tropical	16.9	1502		18.4
Lithocarpus glaber	AM+ECM	B	E	W	Temperate	16.2	1374.7		13		24.1
Lithocarpus harlandii	ECM	B	E	W	Temperate	16.2	1374.7		11.8		22
Litsea coreana	AM+ECM	B	E	W	Temperate	16.2	1374.7		14.4		15
Litsea cubeba	AM	B	D	W	Temperate	16.2	1374.7		25		36.4
Lonicera periclymenum	AM	B	D	W	Temperate	9.8	780	439	13.5	1.33	10.1	32.5	329
Lonicera xylosteum	AM	B	D	W	Temperate	4.4	650		10.7		14.1
Lyonia ovalifolia	AM	B	D	W	Tropical	15.9	2005		8
Lyonia ovalifolia	AM	B	D	W	Tropical	17.5	2005		8		10
Lysimachia thyrsiflora	AM	B	D	F	Boreal	10.1	1026	468	8.8		17.3	53.2	918
Macaranga peltata	AM	B	D	W	Tropical	27	2338		12.4		17.7
Machilus leptophylla	AM	B	E	W	Temperate	16.2	1374.7		15.1	1.06	14.2
Madhuca indica	AM	B	D	W	Tropical	26	1100	449
Magnolia grandiflora	AM	B	E	W	Tropical	26	1100	404					809
Magnolia obovata	AM	B	D	W	Temperate	10	2495		8.8		36.7
Magnolia obovata	AM	B	D	W	Temperate	4.6	1650		13.9
Magnolia obovata	AM	B	D	W	Temperate	10	2495		8.8
Mallotus japonicus	AM	B	D	W	Temperate	10	2495		10		27.8
Mallotus japonicus	AM	B	D	W	Temperate	10	2495		10
Mallotus philippensis	AM	B	E	W	Tropical	23.1	2076		15
Mallotus philippensis	AM	B	E	W	Tropical	15.9	2005		5.2
Mallotus philippensis	AM	B	E	W	Tropical	26	1100	344	8.7			39.5
Mangifera indica	AM	B	E	W	Tropical	26	1100	401	7.8			51.4
Manilkara bidentata	AM	B	E	W	Tropical	23	3700	490
Maytenus boaria	AM	B	E	W	Temperate	11	1500		5		8.3
Maytenus boaria	AM	B	E	W	Temperate	8.2	620		4.9
Metasequoia glyptostroboides	AM	B	D	W	Temperate	11.8	700	480	16.6	1.5	11.1	28.9	320
Metrosideros polymorpha	AM	B	E	W	Tropical	20	2000		6.8		19.2
Metrosideros polymorpha	AM	B	E	W	Tropical	20	900		7		19.4
Metrosideros polymorpha	AM	B	E	W	Tropical	20	500		9.4		20.9
Metrosideros polymorpha	AM	B	E	W	Tropical	20	2000		18.8		58.8
Metrosideros polymorpha	AM	B	E	W	Tropical	20	1500		19.3		48.3
Metrosideros polymorpha	AM	B	E	W	Tropical	16	2500		8.8		17.2
Metrosideros polymorpha	AM	B	E	W	Tropical	15.1	2200		8.1		16.2
Metrosideros polymorpha	AM	B	E	W	Tropical	16	2500		7.3		15.9
Metrosideros polymorpha	AM	B	E	W	Tropical	16	2500		7.2		16.4
Mimusops elengi	AM	B	E	W	Tropical	26	1100	459	7.4			62
Molinia caerulea	AM	B	D	G	Boreal	7.1	716	470	8.3			56.6
Molinia caerulea	AM	B	D	G	Boreal	7.9	1144		4
Molinia caerulea	AM	B	D	G	Boreal	10.1	1026	480	6.6		41.3	72.7	3000
Molinia caerulea	AM	B	D	G	Boreal	9.4	840	462	6.7		23.1	68.9	1592
Molinia caerulea	AM	B	D	G	Boreal	10	700		7.5		42.7
Molinia caerulea	AM	B	D	G	Boreal	9.4	1144		4
Morus alba	AM	B	D	W	Temperate	13.5	900	446	17			26.2
Morus alba	AM	B	D	W	Tropical	26	1100	338	11.7			28.9
Myrtus communis	AM	B	E	W	Temperate	18.6	680		7.8		14.2
Narthecium ossifragum	AM	B	D	F	Boreal	7.1	716	495	12.6			39.3
Neolitsea aurata	AM+ECM	B	E	W	Temperate	16.2	1374.7		9		15.7
Nothofagus antarctica	ECM	B	D	W	Temperate	11	1500		7	1.1	6.4
Nothofagus antarctica	ECM	B	D	W	Temperate	7.7	1600		6.7
Nothofagus dombeyi	ECM	B	E	W	Temperate	5	2500		7.9		11.3
Nothofagus dombeyi	ECM	B	E	W	Temperate	11	1500		6		10
Nothofagus dombeyi	ECM	B	E	W	Temperate	8.15	1780		8.2
Nothofagus nervosa	ECM	B	D	W	Temperate	8.3	2000		8.2
Nothofagus nervosa	ECM	B	D	W	Temperate	11	1500		7.5
Nothofagus obliqua	AM+ECM	B	D	W	Temperate	5	2500		10.5
Nothofagus obliqua	AM+ECM	B	D	W	Temperate	11	1500		8	1.3	6.2
Nothofagus obliqua	AM+ECM	B	D	W	Temperate	8.5	2000		8.5
Nothofagus pumilio	ECM	B	D	W	Temperate	5	2500		8.6
Nothofagus pumilio	ECM	B	D	W	Temperate	11	1500		5		8.3
Nothofagus pumilio	ECM	B	D	W	Temperate	5.8	1300		5.2
Nyctanthes arbor-tristis	AM	B	D	W	Tropical	26	1100	327
Nyssa aquatica	AM	B	D	W	Temperate	15	1170		18.1	1.1	16.5
Ostrya virginiana	AM+ECM	B	D	W	Boreal	3.9	840			1.5
Ovidia pillo-pillo	AM	B	E	W	Temperate	11.5	2445		21.4
Panicum virgatum	AM	B	D	G	grassland	8	152			1.5
Phoebe sheareri	AM	B	E	W	Temperate	16.2	1374.7		16	1.09	14.7
Photinia glabra	ECM	B	E	W	Temperate	16.2	1374.7		7.8		15.4
Phragmites australis	AM	B	D	G	Boreal	9.4	1144		7.1		32.3
Phragmites australis	AM	B	D	G	Temperate	9.8	780	490	15.9		25.3	30.8	781
Phragmites australis	AM	B	D	G	Temperate	14	1050		8.1
Picea abies	ECM	C	E	W	Boreal	6.8	775		4.2		10.2
Picea abies	ECM	C	E	W	Boreal	2.3	460		4		9.8
Picea abies	ECM	C	E	W	Boreal	6.3	520		4.5		6.1
Picea abies	ECM	C	E	W	Boreal	5.1	550		5		11
Picea abies	ECM	C	E	W	Boreal	5.6	675		5.1		10.7
Picea abies	ECM	C	E	W	Boreal	5.6	530		5.1		7.2
Picea abies	ECM	C	E	W	Boreal	5.5	470		5.3		13.3
Picea abies	ECM	C	E	W	Boreal	4.2	425		5.4		12.7
Picea abies	ECM	C	E	W	Boreal	5.9	1070		5.4	1.24	4.3
Picea abies	ECM	C	E	W	Boreal	5.1	550		5.4		9.7
Picea abies	ECM	C	E	W	Boreal	5.7	660		5.5		17.3
Picea abies	ECM	C	E	W	Boreal	-1.7	469		5.7		6.1
Picea abies	ECM	C	E	W	Boreal	5.7	560		5.8		7.1
Picea abies	ECM	C	E	W	Boreal	3.1	745		6.1		10.7
Picea abies	ECM	C	E	W	Boreal	4.2	425		6.3		17.5
Picea abies	ECM	C	E	W	Boreal	4.4	580		10		23.8
Picea abies	ECM	C	E	W	Temperate	10	1134		11.9
Picea abies	ECM	C	E	W	Boreal	7.1	716	501	9.9		36.9	50.6	1868
Picea abies	ECM	C	E	W	Boreal	6	780		9.9
Picea abies	ECM	C	E	W	Temperate	4.7	1111	498	14.4			34.6
Picea abies	ECM	C	E	W	Temperate	8.4	866	490	16.6			29.5
Picea abies	ECM	C	E	W	Boreal	8.2	591		9.9	1.1	9
Picea abies	ECM	C	E	W	Boreal	9.4	840	501	19.3		30.2	26	783
Picea abies	ECM	C	E	W	Temperate	8	953		10.4
Picea abies	ECM	C	E	W	Temperate	8.5	800		15.3		21.9
Picea abies	ECM	C	E	W	Temperate	7.6	614		9.4	1.1	8.5
Picea abies	ECM	C	E	W	Temperate	8.4	614		10.5		11.3
Picea abies	ECM	C	E	W	Temperate	7.5	890		12.1		23.3
Picea engelmannii	ECM	C	E	W	Temperate	6	770		3.8
Picea engelmannii	ECM	C	E	W	Temperate	6	770		4.6
Picea engelmannii	ECM	C	E	W	Temperate	6	770		4.9
Picea engelmannii	ECM	C	E	W	Temperate	6	770		5
Picea engelmannii	ECM	C	E	W	Temperate	6	770		5.1
Picea engelmannii	ECM	C	E	W	Temperate	6	770		5.6
Picea engelmannii	ECM	C	E	W	Temperate	6	770		6
Picea engelmannii	ECM	C	E	W	Temperate	6	770		6.6
Picea engelmannii	ECM	C	E	W	Temperate	6	770		6.7
Picea engelmannii	ECM	C	E	W	Temperate	6	770		6.9
Picea glauca	ECM	C	E	W	Boreal	4.5	868		8.6		14.9
Picea glauca	ECM	C	E	W	Boreal	3.6	421.2		5.2
Picea glehnii	ECM	C	E	W	Temperate	2.4	1339		6.3
Picea mariana	ECM	C	E	W	Boreal	8.8	863		7.1		15.9
Picea orientalis	ECM	C	E	W	Temperate	15	689.4	464	11.6			40
Picea rubens	ECM	C	E	W	Boreal	6	1110		7	2.05	3.4
Picea rubens	ECM	C	E	W	Boreal	5.4	1000		6.6		19.8
Picea rubra	ECM	C	E	W	Temperate	4.9	1400	506	5.9			85.8
Picea sitchensis	ECM	C	E	W	Temperate	8.5	800		13.4		22.3
Pilgerodendron uviferum	AM	C	E	W	Temperate	10	550	558	7.3			76.4
Pinus brutia	ECM	C	E	W	Temperate	13.5	900	554
Pinus contorta	ECM	C	E	W	Boreal	2.4	720		3.9		11.5
Pinus contorta	ECM	C	E	W	Boreal	6.2	624		3.7
Pinus contorta	ECM	C	E	W	Boreal	2.4	710		3.4		11
Pinus contorta	ECM	C	E	W	Boreal	2.4	710		3.7		8
Pinus contorta	ECM	C	E	W	Boreal	2.4	710		3.8		12.3
Pinus contorta	ECM	C	E	W	Boreal	2.4	720		3.9		11.5
Pinus contorta	ECM	C	E	W	Boreal	2.4	710		4		9.1
Pinus contorta	ECM	C	E	W	Boreal	2.4	710		4.2
Pinus contorta	ECM	C	E	W	Boreal	2.4	710		5
Pinus contorta	ECM	C	E	W	Temperate	6	770		3.8
Pinus contorta	ECM	C	E	W	Temperate	6	770		4
Pinus contorta	ECM	C	E	W	Temperate	6	770		4.3
Pinus contorta	ECM	C	E	W	Temperate	6	770		4.4
Pinus contorta	ECM	C	E	W	Temperate	6	770		4.4
Pinus contorta	ECM	C	E	W	Temperate	6	770		4.6
Pinus contorta	ECM	C	E	W	Temperate	6	770		4.8
Pinus contorta	ECM	C	E	W	Temperate	6	770		4.8
Pinus contorta	ECM	C	E	W	Temperate	6	770		4.8
Pinus contorta	ECM	C	E	W	Temperate	6	770		5.5
Pinus contorta	ECM	C	E	W	Temperate	4.7	600		4.9		13.2
Pinus contorta	ECM	C	E	W	Temperate	4.7	600		4.9
Pinus contorta	ECM	C	E	W	Boreal	3.8	609		3.9		11.5
Pinus contorta	ECM	C	E	W	Temperate	6	483	526	7.3		12.2	72	876
Pinus densiflora	ECM	C	E	W	Temperate	14.6	1765	524
Pinus elliottii	ECM	C	E	W	Temperate	16.5	1310	524
Pinus elliottii	ECM	C	E	W	Temperate	14	1113		6
Pinus elliottii	ECM	C	E	W	Temperate	14	1113		7
Pinus halepensis	ECM	C	E	W	Temperate	8	750		5.2		21.5
Pinus halepensis	ECM	C	E	W	Temperate	13.5	900	544	5.2			104.6
Pinus kesiya	AM+ECM	C	E	W	Tropical	25	1547	473
Pinus luchuensis	ECM	C	E	W	Tropical	21.8	2680	517					3615
Pinus massoniana	ECM	C	E	W	Tropical	19.4	1731		14.8		22.3
Pinus nigra	ECM	C	E	W	Boreal	8.2	591		5.4		10.6
Pinus nigra	ECM	C	E	W	Temperate	13.5	498		5.1		8.6
Pinus nigra	ECM	C	E	W	Temperate	13.5	498		5.8		8.3
Pinus palustris	ECM	C	E	W	Temperate	16.5	1310	517					3039
Pinus palustris	ECM	C	E	W	Tropical	18	1310		17.5
Pinus palustris	ECM	C	E	W	Tropical	20.5	1250	447	10.3			43.4
Pinus pinaster	ECM	C	E	W	Temperate	13.5	498		4.7		4.9
Pinus pinaster	ECM	C	E	W	Temperate	15.5	789	552
Pinus pinaster	ECM	C	E	W	Temperate	15.6	988		5.7
Pinus pinaster	ECM	C	E	W	Temperate	13.5	900	566
Pinus pinea	ECM	C	E	W	Temperate	9	1225		6.2		18.7
Pinus pinea	ECM	C	E	W	Temperate	13.5	900	556
Pinus resinosa	ECM	C	E	W	Boreal	6	780		7.2
Pinus resinosa	ECM	C	E	W	Temperate	9.6	1120		6.4
Pinus resinosa	ECM	C	E	W	Temperate	8	953		5.8
Pinus resinosa	ECM	C	E	W	Boreal	7.6	800		6.9
Pinus resinosa	ECM	C	E	W	Boreal	7.6	800		5.4		10.2
Pinus roxburghii	ECM	C	E	W	Temperate	14.5	2262		8		8.9
Pinus roxburghii	ECM	C	E	W	Tropical	15.8	2185		6.7		13.4
Pinus strobus	ECM	C	E	W	Boreal	7.6	799		5.1		12.4
Pinus strobus	ECM	C	E	W	Temperate	10	1134		11.5
Pinus strobus	ECM	C	E	W	Boreal	3.9	840		7.4
Pinus strobus	ECM	C	E	W	Boreal	6	780		8.2
Pinus strobus	ECM	C	E	W	Temperate	8	953		7.3
Pinus strobus	ECM	C	E	W	Boreal	7.6	800		4.7		9
Pinus strobus	ECM	C	E	W	Boreal	7.6	800		5.9		11.1
Pinus strobus	ECM	C	E	W	Boreal	7.6	800		6.5		11
Pinus strobus	ECM	C	E	W	Boreal	7.6	800		8.3
Pinus strobus	ECM	C	E	W	Boreal	6	1110		6.5		8.7
Pinus sylvestris	ECM	C	E	W	Boreal	1.3	650		4.1
Pinus sylvestris	ECM	C	E	W	Boreal	1	700		2.9
Pinus sylvestris	ECM	C	E	W	Boreal	6.1	520		3.9
Pinus sylvestris	ECM	C	E	W	Boreal	3.8	720		4
Pinus sylvestris	ECM	C	E	W	Boreal	5.6	530		4.1
Pinus sylvestris	ECM	C	E	W	Boreal	2.4	710		4.8
Pinus sylvestris	ECM	C	E	W	Boreal	2.1	710		3.6
Pinus sylvestris	ECM	C	E	W	Boreal	2.4	710		4.1
Pinus sylvestris	ECM	C	E	W	Boreal	2.8	710		4.4		11.9
Pinus sylvestris	ECM	C	E	W	Boreal	2.8	600		4.6		14.4
Pinus sylvestris	ECM	C	E	W	Boreal	5.4	660		4.7
Pinus sylvestris	ECM	C	E	W	Boreal	2.4	710		4.8
Pinus sylvestris	ECM	C	E	W	Boreal	5.2	470		5.2
Pinus sylvestris	ECM	C	E	W	Boreal	3.8	609		4.8
Pinus sylvestris	ECM	C	E	W	Boreal	9	750		14.7
Pinus sylvestris	ECM	C	E	W	Boreal	9	750		15.1
Pinus sylvestris	ECM	C	E	W	Boreal	9	750		15.4
Pinus sylvestris	ECM	C	E	W	Boreal	9	750		15.4
Pinus sylvestris	ECM	C	E	W	Boreal	7.1	716	537	11.9			45.2
Pinus sylvestris	ECM	C	E	W	Temperate	9.8	780	524	13.4		44.7	39.1	1745
Pinus sylvestris	ECM	C	E	W	Boreal	2.4	766		6.4		15.2
Pinus sylvestris	ECM	C	E	W	Temperate	9	1225		4.9		21.6
Pinus sylvestris	ECM	C	E	W	Boreal	9.4	840	504	7.9		18.8	63.8	1200
Pinus sylvestris	ECM	C	E	W	Boreal	0.2	516		2.9
Pinus sylvestris	ECM	C	E	W	Boreal	0.2	516		3
Pinus sylvestris	ECM	C	E	W	Boreal	0.2	516		3.2
Pinus sylvestris	ECM	C	E	W	Boreal	0.6	470		3.2
Pinus sylvestris	ECM	C	E	W	Boreal	6.2	538		3.8
Pinus sylvestris	ECM	C	E	W	Boreal	6.6	555		3.8
Pinus sylvestris	ECM	C	E	W	Boreal	6.2	538		3.9
Pinus sylvestris	ECM	C	E	W	Boreal	2.1	460		4.1
Pinus sylvestris	ECM	C	E	W	Boreal	2.9	532		4.1
Pinus sylvestris	ECM	C	E	W	Boreal	6.2	538		4.1
Pinus sylvestris	ECM	C	E	W	Boreal	6.6	555		4.1
Pinus sylvestris	ECM	C	E	W	Boreal	7.9	553		4.3
Pinus sylvestris	ECM	C	E	W	Boreal	3.8	609		4.5
Pinus sylvestris	ECM	C	E	W	Boreal	6.2	930		4.7
Pinus sylvestris	ECM	C	E	W	Boreal	5.5	560		5.8
Pinus sylvestris	ECM	C	E	W	Boreal	9	750		14.8
Pinus sylvestris	ECM	C	E	W	Temperate	8.9	581		11
Pinus sylvestris	ECM	C	E	W	Temperate	8.9	581		11
Pinus sylvestris	ECM	C	E	W	Boreal	1.2	595		5
Pinus sylvestris	ECM	C	E	W	Boreal	5	600		3.2
Pinus sylvestris	ECM	C	E	W	grassland	6.1	661	538	4.1			131.2
Pinus sylvestris	ECM	C	E	W	Temperate	12.4	895	535	8			67
Pinus sylvestris	ECM	C	E	W	Temperate	15	689.4	462	13.1			35.3
Pinus sylvestris	ECM	C	E	W	Temperate	9	757		16.6	1.07	15.5
Pinus sylvestris	ECM	C	E	W	Boreal	8.2	591		6.8		11
Pinus tabulaeformis	ECM	C	E	W	Temperate	11.8	619		5.4
Pinus taeda	ECM	C	E	W	Temperate	15.5	1140		4.9		16.3
Pinus thunbergii	ECM	C	E	W	Temperate	12.4	1411		5.2
Pistacia terebinthus	AM	B	D	W	Temperate	13.5	900	529	5.2			101.7
Platanus orientalis	AM	B	D	W	Temperate	13.5	900	536	6.1			87.9
Platycladus orientalis	AM+ECM	C	E	W	Temperate	11.8	700	488	4.6		15.3	106.1	1627
Platycladus orientalis	AM+ECM	C	E	W	Temperate	11.8	630		4.1
Poa cita	AM	B	D	G	grassland	3	550		2.7
Poa ligularis	AM	B	D	G	grassland	13.7	188		4
Poa ligularis	AM	B	D	G	grassland	15	400		16
Poa ligularis	AM	B	D	G	grassland	13.4	235.9	439	4.9			89.6
Poa ligularis	AM	B	D	G	grassland	13.7	188	433	4			108.1
Poa ligularis	AM	B	D	G	grassland	8	170		6.3		10.5
Poa ligularis	AM	B	D	G	grassland	8	152			2.4
Poa pratensis	AM	B	D	G	Boreal	6	660	446	15			29.7
Poa pratensis	AM	B	D	G	grassland	6	660		7.1
Polyalthia longifolia	AM	B	E	W	Tropical	26	1100	475	10.8			44
Populus alba	AM+ECM	B	D	W	Temperate	13.5	900	529	8.9			59.4
Populus angustifolia	ECM	B	D	W	Temperate	9	584		7.6
Populus balsamifera	ECM	B	D	W	Boreal	3.6	421.2		5.8
Populus balsamifera	ECM	B	D	W	Boreal	-2.9	269		5.2
Populus deltoides	AM	B	D	W	Tropical	23.5	1400		10.9
Populus deltoides	AM	B	D	W	Tropical	26	1100	391	9.1		18.2	43	782
Populus deltoides	AM	B	D	W	Tropical	22.5	1464		9.7
Populus fremontii	ECM	B	D	W	Temperate	9	584		7.2
Populus grandidentata	AM+ECM	B	D	W	Boreal	7.6	799		9.8	1.01	9.7
Populus grandidentata	AM+ECM	B	D	W	Temperate	9.3	1088.4		9.4
Populus nigra	AM+ECM	B	D	W	Temperate	14.4	1153		20
Populus nigra	AM+ECM	B	D	W	Temperate	13.5	900	507	7.5			67.6
Populus tremula	AM+ECM	B	D	W	Temperate	4.4	650		10.5		12.9
Populus tremula	AM+ECM	B	D	W	Temperate	4.4	650		13.1		16.4
Populus tremuloides	AM+ECM	B	D	W	Boreal	2.6	1140		4.4
Populus tremuloides	AM+ECM	B	D	W	Boreal	7.9	2166		8.2		8.8
Populus tremuloides	AM+ECM	B	D	W	Boreal	2.6	1140		11.1
Populus tremuloides	AM+ECM	B	D	W	Temperate	10	1150		7		17.5
Populus tremuloides	AM+ECM	B	D	W	Temperate	10	1150		8		20
Populus tremuloides	AM+ECM	B	D	W	Temperate	10	1150		9		12.9
Populus tremuloides	AM+ECM	B	D	W	Temperate	10	1150		11		18.3
Populus tremuloides	AM+ECM	B	D	W	Temperate	10	1150		11		13.8
Populus tremuloides	AM+ECM	B	D	W	Temperate	9.3	1088.4		11.6	1.2	9.7
Populus tremuloides	AM+ECM	B	D	W	Temperate	6.9	222.4	510	8.5			60
Populus tremuloides	AM+ECM	B	D	W	Temperate	6	770		5.9
Populus tremuloides	AM+ECM	B	D	W	Temperate	6	770		6
Populus tremuloides	AM+ECM	B	D	W	Temperate	6	770		6.1
Populus tremuloides	AM+ECM	B	D	W	Temperate	6	770		6.6
Populus tremuloides	AM+ECM	B	D	W	Temperate	6	770		6.9
Populus tremuloides	AM+ECM	B	D	W	Temperate	6	770		7.1
Populus tremuloides	AM+ECM	B	D	W	Temperate	6	770		7.8
Populus tremuloides	AM+ECM	B	D	W	Temperate	6	770		7.8
Populus tremuloides	AM+ECM	B	D	W	Temperate	6	770		8.2
Populus tremuloides	AM+ECM	B	D	W	Temperate	6	770		10.2
Populus tremuloides	AM+ECM	B	D	W	Boreal	3.6	421.2		6.4
Populus trichocarpa	ECM	B	D	W	Temperate	6.9	222.4	490	7			70
Potentilla erecta	AM	B	D	F	Boreal	10.1	1026	465	9		14.5	51.6	750
Potentilla palustris	AM	B	D	F	Boreal	10.1	1026	482	14.5		20.7	33.2	688
Premna microphylla	AM	B	D	W	Temperate	16.2	1374.7		22.8	1.18	19.3
Prestoea montana	AM	B	E	W	Tropical	25	3500		17.7
Prunus dulcis	AM	B	D	W	Temperate	13.5	900	488	18.2			26.8
Prunus serotina	AM+ECM	B	D	W	Boreal	8.4	1444		10		23.8
Prunus serotina	AM+ECM	B	D	W	Boreal	9.4	840	490	7		24.1	70	1690
Prunus serotina	AM+ECM	B	D	W	Temperate	9.3	1088.4		7.4	2.7	2.7
Prunus serotina	AM+ECM	B	D	W	Temperate	8.4	1158.2		7.2
Pseudotsuga menziesii	AM+ECM	C	E	W	Boreal	9	750		13.3
Pseudotsuga menziesii	AM+ECM	C	E	W	Boreal	9	750		13.7
Pseudotsuga menziesii	AM+ECM	C	E	W	Boreal	9	750		13.7
Pseudotsuga menziesii	AM+ECM	C	E	W	Boreal	9	750		14.5
Pseudotsuga menziesii	AM+ECM	C	E	W	Boreal	8.2	591		7.2	1.15	6.3
Pseudotsuga menziesii	AM+ECM	C	E	W	Boreal	9.4	840	513	16.8		27.1	30.6	828
Pseudotsuga menziesii	AM+ECM	C	E	W	Boreal	9	750		14.1
Pseudotsuga menziesii	AM+ECM	C	E	W	Temperate	8	2200		15
Pseudotsuga menziesii	AM+ECM	C	E	W	Temperate	7	1000		10.6		15.9
Pseudotsuga menziesii	AM+ECM	C	E	W	Temperate	7	1000		10.8		15.3
Pseudotsuga menziesii	AM+ECM	C	E	W	Temperate	7	1000		14.5		14.6
Pseudotsuga menziesii	AM+ECM	C	E	W	Boreal	3.6	421.2		6.1
Pseudotsuga menziesii	AM+ECM	C	E	W	Temperate	7.6	799	509	5.8	1.5	3.9	87.8	340
Pseudotsuga menziesii	AM+ECM	C	E	W	Temperate	10	2450	438	12.9			34
Psidium cattleianum	AM	B	E	W	Tropical	23	2500	450	11.6		40	38.8	1552
Psidium cattleianum	AM	B	E	W	Tropical	23	2500	450	12.6		36	35.7	1286
Psidium guajava	AM	B	E	W	Tropical	26	1100	459	7.6			60.4
Pterocarya rhoifolia	AM	B	D	W	Temperate	10	2495		16.8		21.3
Pterocarya rhoifolia	AM	B	D	W	Temperate	10	2495		16.8
Quercus agrifolia	AM+ECM	B	E	W	Temperate	15	380		8.6
Quercus alba	ECM	B	D	W	Boreal	7.6	799		7.8	1.21	6.4
Quercus alba	ECM	B	D	W	Temperate	10	1150		8.2		10.3
Quercus alba	ECM	B	D	W	Temperate	8	953		7.8
Quercus alba	ECM	B	D	W	Boreal	7.6	800		8.2	1.3	6.3
Quercus alba	ECM	B	D	W	Boreal	7.6	800		8.3	1.3	6.4
Quercus alba	ECM	B	D	W	Boreal	7.6	800		8.9
Quercus alba	ECM	B	D	W	Boreal	7.6	800		9.1	1.4	6.5
Quercus alba	ECM	B	D	W	Boreal	7.6	800		10.2	1.4	7.3
Quercus canariensis	ECM	B	D	W	Temperate	16.2	1600		7	1.01	6.9
Quercus canariensis	ECM	B	D	W	Temperate	16.2	1600		7	1.01	6.9
Quercus cerris	ECM	B	D	W	Temperate	15.6	988		7.8		17.2
Quercus coccifera	AM	B	E	W	Temperate	16.7	1600		9.1		20.4
Quercus coccifera	AM	B	E	W	Temperate	16.7	1600		9.1		20.4
Quercus coccifera	AM	B	E	W	Temperate	16.1	449		7.3
Quercus crispula	ECM	B	D	W	Temperate	10	2495		7.9
Quercus douglasii	ECM	B	D	W	grassland	17	540		11.5		32
Quercus douglasii	ECM	B	D	W	grassland	17	540		12.5		39.1
Quercus ellipsoidalis	ECM	B	D	W	Boreal	6	660		9.9		11.4
Quercus fabri	ECM	B	D	W	Temperate	16.2	1374.7		14.6		44.6
Quercus glauca	AM+ECM	B	E	W	Tropical	15.9	2005		9.4
Quercus glauca	AM+ECM	B	E	W	Tropical	15.9	2005		9.4
Quercus glauca	AM+ECM	B	E	W	Tropical	17.5	2005		9.4		13.4
Quercus griffithii	AM+ECM	B	D	W	Tropical	17.8	1617		26
Quercus griffithii	AM+ECM	B	D	W	Tropical	17.8	1617		21.3
Quercus griffithii	AM+ECM	B	D	W	Tropical	25	1547	464					928
Quercus humboldtii	ECM	B	D	W	Tropical	13	2500		15.5		51.8
Quercus ilex	ECM	B	E	W	Temperate	13.5	900	546	7.3			74.8
Quercus ilex	ECM	B	E	W	Temperate	9.5	870		9.4		17.1
Quercus ilex	ECM	B	E	W	Temperate	14	700		9.6		19.2
Quercus ilex	ECM	B	E	W	Temperate	14	700		12.7		25.4
Quercus laevis	ECM	B	D	W	Tropical	18	1310	377	15.4			24.5
Quercus leucotrichophora	AM	B	E	W	Tropical	14.6	2822		9.7
Quercus leucotrichophora	AM	B	E	W	Tropical	13	2488		14		15.6
Quercus leucotrichophora	AM	B	E	W	Tropical	15.8	1313		11.5
Quercus leucotrichophora	AM	B	E	W	Tropical	15.9	2005		11.5
Quercus lobata	ECM	B	D	W	Temperate	15	380		14.6
Quercus mongolica	ECM	B	D	W	Temperate	2.4	1339		7.7
Quercus myrtifolia	ECM	B	E	W	Temperate	22.4	1310	502
Quercus prinus	ECM	B	D	W	Temperate	16.5	1310	518	6.9		32.9	75.1	2468
Quercus pubescens	ECM	B	D	W	Temperate	13	796	475	13.8	1.69	8.2	34.4	281
Quercus pubescens	ECM	B	D	W	Temperate	14	700		13.5		22.5
Quercus pubescens	ECM	B	D	W	Temperate	13.5	900	552	11.8			46.8
Quercus pyrenaica	ECM	B	D	W	Temperate	10.4	1580		10.6
Quercus pyrenaica	ECM	B	D	W	Temperate	12.9	720		13.4
Quercus pyrenaica	ECM	B	D	W	Temperate	8.7	1124	437	8.4			52
Quercus pyrenaica	ECM	B	D	W	Temperate	16.2	1600		9.3		15.9
Quercus pyrenaica	ECM	B	D	W	Temperate	16.2	1600		9.3		15.9
Quercus robur	ECM	B	D	W	Temperate	15	1800		15.5
Quercus robur	ECM	B	D	W	Temperate	8.1	502		11.2
Quercus robur	ECM	B	D	W	Boreal	8.2	591		12.7	1.7	7.5
Quercus robur	ECM	B	D	W	Boreal	9.4	840	520	13.2		26.4	39.4	1040
Quercus robur	ECM	B	D	W	Temperate	10.5	1000	480	13.9	1.2	11.6	34.5	400
Quercus robur	ECM	B	D	W	Temperate	10.5	1000	476	14.1			33.8
Quercus robur	ECM	B	D	W	Temperate	10.5	1000	473	14.9		29.8	31.7	946
Quercus robur	ECM	B	D	W	Temperate	10.5	1000	474	15.3		30.6	31	948
Quercus rubra	ECM	B	D	W	Boreal	7.6	799		8.5
Quercus rubra	ECM	B	D	W	Boreal	6	780		8.6
Quercus rubra	ECM	B	D	W	Boreal	8.2	591		7.1	1.38	5.1
Quercus rubra	ECM	B	D	W	Boreal	9.4	840	511	8		18.2	63.9	1161
Quercus rubra	ECM	B	D	W	Temperate	9.3	1088.4		8.3
Quercus rubra	ECM	B	D	W	Boreal	4.3	1530		10
Quercus rubra	ECM	B	D	W	Temperate	9.6	1120		7.4
Quercus rubra	ECM	B	D	W	Temperate	8	953		8.5
Quercus rubra	ECM	B	D	W	Boreal	7.6	800		7.5		7.8
Quercus rubra	ECM	B	D	W	Boreal	7.6	800		8.1
Quercus rubra	ECM	B	D	W	Boreal	7.6	800		8.6	1.6	5.4
Quercus rubra	ECM	B	D	W	Boreal	7.6	800		8.8		9.4
Quercus rubra	ECM	B	D	W	Boreal	7.6	800		9.2	1.1	8.4
Quercus rubra	ECM	B	D	W	Boreal	7.6	800		9.6
Quercus rubra	ECM	B	D	W	Boreal	7.6	800		10
Quercus rubra	ECM	B	D	W	Boreal	7.6	800		10.1
Quercus rubra	ECM	B	D	W	Temperate	4.3	1530		10.6
Quercus serrata	AM+ECM	B	D	W	Temperate	15	1170		11.9		17
Quercus serrata	AM+ECM	B	D	W	Temperate	14.6	1765	424	6.2			68.4
Quercus suber	ECM	B	E	W	Temperate	16.7	1600		8.1		13.8
Quercus suber	ECM	B	E	W	Temperate	16.7	1600		8.1		13.8
Quercus suber	ECM	B	E	W	Temperate	15.5	789	510	21.2		53	24.1	1275
Quercus suber	ECM	B	E	W	Temperate	15.6	988		15.7		25.4
Quercus suber	ECM	B	E	W	Temperate	13.5	900	544	7.8			69.7
Quercus velutina	ECM	B	D	W	Temperate	8	953		8.1
Quercus virginiana	ECM	B	E	W	Tropical	20.5	1250	418	13.2			31.7
Rhododendron arboreum	AM	B	E	W	Tropical	17.8	1617		9.5
Rhododendron arboreum	AM	B	E	W	Tropical	15.9	2005		7
Rhododendron arboreum	AM	B	E	W	Tropical	25	1547	456					1520
Rhododendron arhoreum	AM	B	E	W	Tropical	17.5	2005		7		11.7
Rubus fruticosus	AM	B	D	W	Temperate	9.8	780	502	10.4		17.5	48.3	844
Sabina vulgaris	AM	C	E	W	grassland	6.4	360		6.9		7.6
Sabina vulgaris	AM	C	E	W	grassland	6.4	360		7.4	1.33	5.6
Sabina vulgaris	AM	C	E	W	grassland	6.4	360		10	1.41	7.1
Salix cinerea	AM+ECM	B	D	W	Temperate	9.8	780	524	13.2		23.4	39.7	929
Salix gordejevii	AM	B	D	W	grassland	3.3	401.3		6.4
Salix gordejevii	AM	B	D	W	grassland	3.3	401.3		9.1
Salix gordejevii	AM	B	D	W	grassland	3.3	401.3		12.3
Salix lapponum	ECM	B	D	W	Boreal	-0.5	323	484
Salix myrsinites	ECM	B	D	W	Boreal	-0.5	323	480	8.6			55.8
Salix pentandra	AM+ECM	B	D	W	Boreal	7.1	716	520	16.2		55.3	32.1	1774
Sapium sebiferum	AM	B	D	W	Temperate	20	1192		10.5		13.1
Sassafras tzumu	AM	B	D	W	Temperate	16.2	1374.7		14.2		22.2
Saussurea alpina	AM	B	D	F	Boreal	-0.5	323	423					1204
Saxifraga aizoides	AM	B	E	F	Boreal	-0.5	323	468	6.8		19.2	68.9	1323
Schima superba	AM	B	E	W	Temperate	16.2	1374.7		6.9		27.5
Schima superba	AM	B	E	W	Tropical	19.4	1731		15.8		24.8
Schima superba	AM	B	E	W	Tropical	20.5	1379		13.3		28.9
Schima wallichii	AM	B	E	W	Tropical	22.3	2827		11.6		37.5
Schima wallichii	AM	B	E	W	Tropical	21.8	2680		10.2		48.4
Schima wallichii	AM	B	E	W	Tropical	21.8	2680	515	10.2		48.4	50.7	2452
Schizachyrium scoparium	AM	B	D	G	Boreal	6	660	432	5			86.3
Schizachyrium scoparium	AM	B	D	G	Boreal	6	660		3.3		11.8
Schizachyrium scoparium	AM	B	D	G	Boreal	6	775		4.8
Schizachyrium scoparium	AM	B	D	G	Boreal	6	775		5.4
Schizachyrium scoparium	AM	B	D	G	grassland	6	660		4
Schizachyrium scoparium	AM	B	D	G	grassland	8	152			1.7
Schleichera oleosa	AM	B	D	W	Tropical	28	2680		12.4		49.6
Schleichera oleosa	AM	B	D	W	Tropical	26	1100	390
Shorea robusta	ECM	B	E	W	Tropical	29	2000		11.4
Shorea robusta	ECM	B	E	W	Temperate	14.5	2262		11.1		15.9
Shorea robusta	ECM	B	E	W	Tropical	22.5	1464		8.6
Shorea robusta	ECM	B	E	W	Tropical	15.9	2005		9.9
Shorea robusta	ECM	B	E	W	Tropical	26.5	1055	453	10.2			44.4
Shorea robusta	ECM	B	E	W	Tropical	23.1	2076		9.9		35.4
Sinarundinaria nitida	AM	B	E	W	Tropical	11.3	2500	363	10.8		20	33.6	672
Smilax corbularia	AM	B	E	W	Tropical	20.5	1379		10.2		12.6
Smilax hypoglauca	AM	B	E	W	Tropical	20.5	1379		11.6		22.3
Sorbus aucuparia	AM+ECM	B	D	W	Boreal	7.1	716	497	17.3		37.9	28.7	1088
Sorbus aucuparia	AM+ECM	B	D	W	Boreal	9.4	840	487	15.2		18.3	32	586
Spartina patens	AM	B	E	G	Temperate	14	1050		12
Stachys palustris	AM	B	D	F	Boreal	7.1	716	470	15.1		16.8	31.1	523
Stipa clarazii	AM	B	D	G	grassland	8	170		8.4		12
Stipa comata	AM	B	D	G	grassland	8	152			1.8
Stipa krylovii	AM	B	D	G	grassland	1.6	385	486	2.8			173.7
Stipa tenuis	AM	B	D	G	grassland	13.7	188		5.5
Stipa tenuis	AM	B	D	G	grassland	13.7	188	430	4.2			103
Stipa tenuis	AM	B	D	G	grassland	13.4	235.9	425	5			85.3
Strychnos nuxvomica	AM	B	D	W	Tropical	26	1100	456	13.8			33
Succisa pratensis	AM	B	D	F	Boreal	10.1	1026	463	6.2		13.5	74.7	1007
Symplocos stellaris	AM	B	E	W	Temperate	16.2	1374.7		8.1		18.7
Syzygium cumini	AM	B	E	W	Tropical	26.5	1055	445	10		25	44.5	1112
Syzygium jambos	AM	B	E	W	Tropical	26	1100	469	10.5		21	44.6	937
Tanacetum vulgare	AM	B	D	F	Boreal	9.4	840	481	10.7	1.7	6.3	45	283
Taxodium distichum	AM	C	D	W	Temperate	15	1170		17.7
Tectona grandis	AM	B	D	W	Temperate	14.5	2262		10.7		15.3
Tectona grandis	AM	B	D	W	Tropical	23.5	1400		9.8
Tectona grandis	AM	B	D	W	Tropical	28	2680		13.5		22.5
Tectona grandis	AM	B	D	W	Tropical	26	1100	398	10.6			37.6
Tectona grandis	AM	B	D	W	Tropical	22.5	1464		10.3
Terminalia alata	AM	B	D	W	Tropical	26.5	1055	408	11			37.1
Terminalia arjuna	AM	B	D	W	Tropical	26	1100	395
Terminalia bellirica	AM	B	D	W	Tropical	26	1100	351
Terminalia chebula	AM	B	D	W	Tropical	26	1100	424	11.4			37.2
Terminalia superba	AM	B	D	W	Tropical	23	1250		13.5
Terminalia superba	AM	B	D	W	Tropical	23	1250		13.7
Terminalia superba	AM	B	D	W	Tropical	23	1250		13.9
Tetragastris panamensis	AM	B	E	W	Tropical	20	1800		8.9		21.4
Theobroma grandiflorum	AM	B	E	W	Tropical	26	2000	505	9.8		49	51.5	2525
Thuja occidentalis	AM	C	E	W	Boreal	3.9	840		7		10
Thuja plicata	AM	C	E	W	Temperate	10	2450	445	14.4			30.9
Tilia americana	ECM	B	D	W	Boreal	7.6	800		16.3	2.2	7.4
Tilia americana	AM+ECM	B	D	W	Boreal	3.9	840			1.9
Tilia americana	AM+ECM	B	D	W	Boreal	7.6	800		15.6	1.4	11.1
Tilia cordata	AM+ECM	B	D	W	Temperate	8.1	502		14.7
Tilia cordata	AM+ECM	B	D	W	Boreal	8.2	591		12.2	1.47	8.3
Toxicodendron succedaneum	AM	B	D	W	Temperate	16.2	1374.7		11.3		15.5
Toxicodendron succedaneum	AM	B	D	W	Tropical	20.5	1379		19.1		19.7
Toxicodendron succedaneum	AM	B	D	W	Tropical	20.5	1379		7		17.9
Trichophorum cespitosum	AM	B	D	G	Boreal	-0.5	323	462	5.9		7.4	78.3	577
Triticum aestivum	AM	B	D	G	Boreal	-3.8	930		3
Tsoongiodendron odorum	AM	B	E	W	Tropical	19.4	1731		20.9		35.8
Tsuga canadensis	ECM	C	E	W	Boreal	4.3	1530		8.3		10.6
Tsuga canadensis	ECM	C	E	W	Boreal	4.3	1530		8
Tsuga canadensis	ECM	C	E	W	Boreal	7.6	800		13	1.1	11.8
Tsuga canadensis	ECM	C	E	W	Temperate	4.3	1530		7.7
Tsuga heterophylla	AM+ECM	C	E	W	Boreal	3.9	840		8.4		12
Tsuga heterophylla	AM+ECM	C	E	W	Boreal	9.4	840	526	19.1		37.5	27.6	1032
Tsuga heterophylla	AM+ECM	C	E	W	Temperate	10	2450	508	13			39.1
Ulmus minor	AM+ECM	B	D	W	Temperate	13.5	900	585	10.1			57.9
Vateria indica	ECM	B	E	W	Tropical	27	2338		12.7
Viburnum acerifolium	AM	B	E	W	Boreal	10.3	1158.3		11
Viburnum tinus	AM	B	E	W	Temperate	13.5	900	528	6.3			83.8
Vitis vinifera	AM	B	D	W	Temperate	13.5	900	512	12.1			42.3
Warneckea memecyloides	ECM	B	E	W	Tropical	26	5060		18.5
Woodfordia fruticosa	AM	B	E	W	Tropical	26	1100	401
Xanthophyllum flavescens	AM	B	E	W	Tropical	27	2338		14.3		23.8
Zelkova schneideriana	ECM	B	D	W	Temperate	16.2	1374.7		11.2		17.7
Zizyphus jujuba	AM	B	D	W	Tropical	26	1100	418	8.2			51
Note: C=conifer, B=broadleaf, D=deciduous, E=evergreen, F=forb, G=grass, W=woody plants, MAT=mean annual temperature (°C), MAP=mean annual precipitation (mm), NP= N:P ratio,CN= C:N ratio, CP= C:P ratio, Unit for C, N, P is mg∙g-1.
